# Supplementary material for: Validation of the i-Tracker Drug and Total Anti-Drug Antibody CLIA Assays on IDS-iSYS for Therapeutic Drug Monitoring in Adalimumab- and Infliximab-Treated Patients
Source: Diagnostics (Basel). 2025 Sep 25;15(19):2447. doi: 10.3390/diagnostics15192447 (PMC12523426; doi:10.3390/diagnostics15192447)
Supplement: Supplementary file 1 [file diagnostics-15-02447-s001.zip]

Archive with 1 entries (1 files):
- diagnostics-3844236-supplementary.pdf
